# Supplementary material for: Sweep Sampling Comparison of Terrestrial Insect Communities Associated with Herbaceous Stratum in the Riparian Zone of the Miho River, Korea
Source: Insects. 2022 May 25;13(6):497. doi: 10.3390/insects13060497 (PMC9224486; doi:10.3390/insects13060497)
Supplement: Supplementary file 1 [file insects-13-00497-s001.zip]

Archive with 1 entries (1 files):
- insects-1724938-Supplementary.pdf
